# Supplementary material for: The reproductive microbiome and maternal transmission of microbiota via eggs in Sceloporus virgatus
Source: FEMS Microbiol Ecol. 2024 Feb 2;100(3):fiae011. doi: 10.1093/femsec/fiae011 (PMC10873522; doi:10.1093/femsec/fiae011)
Supplement: fiae011_Supplemental_Files [file fiae011_supplemental_files.zip]

Archive with 7 entries (7 files):
- Supplementary_data FigS1.png
- Supplementary_data FigS2.png
- Supplementary_data FigS3.png
- Supplementary_data FigS4.png
- Supplementary_data FigS5.png
- Supplementary_File1.xlsx
- Supplementary_File2.xlsx
