# Supplementary material for: The reproductive microbiome and maternal transmission of microbiota via eggs in Sceloporus virgatus
Source: FEMS Microbiol Ecol. 2024 Feb 2;100(3):fiae011. doi: 10.1093/femsec/fiae011 (PMC10873522; doi:10.1093/femsec/fiae011)
Supplement: fiae011_Supplemental_Files [file fiae011_supplemental_files.zip › Supplementary_File1.xlsx]

## Sheet: TableS1
Table S1. Number of eggs per female in various treatment groups. On the day of oviposition, 2 eggs from each female were destructively sampled for the collection of egg contents and eggshells. Remaining eggs were incubated. On Day 7 of incubation, Control eggs were exposed to 10 ul sterile distilled water, and other eggs were exposed to 10 ul of water with ~1,000 single-strain fungal spores, as i…
maternal ID	Destructively sampled at oviposition	Control	Aspergillus	Fusarium	Neocosmospora rubicola	Purpureocillium lilacinum	Total Clutch Size
3001	2	2	1	2	2	2	11
3004	2	3	2	3	2	2	14
3010	2	2	3	2	2	3	14
3012	2	2	3	2	3	2	14
3023	2	2	2	2	2	2	12
3030	2	2	2	2	2	1	11
3034	2	3	2	3	2	3	15
3040	2	2	2	2	1	2	11
3044	2	2	2	2	2	1	11
3045	2	2	2	2	2	2	12
TOTAL	20	22	21	22	20	20	125

## Sheet: TableS2_TableS3
Table S2. Statistiacal Results for two-way ANOVA of maternal ID, controlling for sample mass						Table S3. Statistical Results for dispersion and permANOVA of maternal ID, controlling for sample mass, using weighted and unweighted UniFrac distances.
aov(Shannon ~ Sample mass + maternal ID)						betadisper(weighted UniFrac)					betadisper(unweighted UniFrac)
	DF	F	P				DF	F	P			DF	F	P
Sample mg	1	7.77	0.007			maternal ID	9	1.37	0.212		maternal ID	9	2.51	0.013
maternal ID	9	3.78	< 0.001			Residuals	89				Residuals	89
Residuals	88
						Sample mg	48	1.95	0.01		Sample mg	48	2.92	< 0.001
						Residuals	50				Residuals	50
aov(log10(Observed) ~ Sample mass + maternal ID)
	DF	F	P			PermANOVA (weighted UniFrac)					PermANOVA (unweighted UniFrac)
Sample mg	1	7.59	0.007				DF	Rsquare	P			DF	Rsquare	P
maternal ID	9	3.67	0.001			Sample mg	1	0.02	0.041		Sample mg	1	0.02	0.038
Residuals	88					maternal ID	9	0.21	0.001		maternal ID	9	0.16	0.001
						Residuals	88	0.7			Residuals	88	0.82
aov(PD ~ Sample mass + maternal ID)
	DF	F	P
Sample mg	1	5.83	0.018
maternal ID	9	3.04	0.003
Residuals	88

## Sheet: TableS4_TableS5
Table S4. Statistiacal Results for two-way ANOVA of sample type, controlling for maternal ID					Table S5. Pairwise post-hoc tests comparing alpha diversity metrics (Shannon Diversity, Richness, PD) for hatchling and maternal sample types
aov(Shannon ~ sample type)					Tukey Post-Hoc Tests
	DF	F	P		Shannon Diversity			Richness			PD
maternal ID	9	2.31	0.022			P			P			P
Sample Type	5	13.15	< 0.001		Egg Contents - Maternal Oviduct	0.048		Egg Contents - Maternal Oviduct	0.035		Egg Contents - Maternal Oviduct	0.008
Residuals	93				Egg Contents - Maternal Cloaca	0.616		Egg Contents - Maternal Cloaca	0.738		Egg Contents - Maternal Cloaca	1
					Egg Contents - Maternal Intestine	< 0.001		Egg Contents - Maternal Intestine	<0.001		Egg Contents - Maternal Intestine	<0.001
aov(log10(Observed ~ sample type)					Eggshell - Maternal Oviduct	0.26		Eggshell - Maternal Oviduct	0.4		Eggshell - Maternal Oviduct	0.287
	DF	F	P		Eggshell - Maternal Cloaca	0.221		Eggshell - Maternal Cloaca	0.175		Eggshell - Maternal Cloaca	0.682
maternal ID	9	2.38	0.018		Eggshell - Maternal Intestine	<0.001		Eggshell - Maternal Intestine	< 0.001		Eggshell - Maternal Intestine	<0.001
Sample Type	5	13.83	< 0.001		Hatchling Tissue - Maternal Oviduct	0.039		Hatchling Tissue - Maternal Oviduct	0.054		Hatchling Tissue - Maternal Oviduct	0.046
Residuals	93				Hatchling Tissue - Maternal Cloaca	0.517		Hatchling Tissue - Maternal Cloaca	0.521		Hatchling Tissue - Maternal Cloaca	0.941
					Hatchling Tissue - Maternal Intestine	< 0.001		Hatchling Tissue - Maternal Intestine	<0.001		Hatchling Tissue - Maternal Intestine	<0.001
aov(PD ~ sample type)
	DF	F	P
maternal ID	9	3.43	0.001
Sample Type	5	15.486	< 0.001
Residuals	93

## Sheet: TableS6_TableS7
Table S6. Statistical Results for dispersion and permANOVA of offspring and maternal sample types, controlling for maternal ID, using weighted and unweighted UniFrac distances.					Table S7. Pairwise permANOVAs comparing maternal and hatchling sample types, using weighted and unweighted UniFrac distances.
betadisper(weighted UniFrac)					Pairwise Permanovas
	DF	F	P		Weighted UniFrac
Sample Type	5	3.47	0.006			Rsquare	P
Residuals	102				Egg contents - Maternal Oviduct	0.19	0.001
					Egg contents - Maternal Cloaca	0.2	0.001
maternal ID	9	1.46	0.173		Egg contents - Maternal Intestine	0.47	0.001
Residuals	98				Eggshell - Maternal Oviduct	0.15	0.001
					Eggshell - Maternal Cloaca	0.13	0.002
PermANOVA (weighted UniFrac, Sample Type)					Eggshell - Maternal Intestine	0.47	0.001
	DF	Rsquare	P		Hatchling tissue - Maternal Oviduct	0.1	0.01
maternal ID	9	0.15	0.001		Hatchling tissue - Maternal Cloaca	0.11	0.008
Sample Type	5	0.34	0.001		Hatchling tissue - Maternal Intestine	0.26	0.001
Residuals	93	0.51
					Pairwise Permanovas
					Unweighted UniFrac
betadisper(unweighted UniFrac)						Rsquare	P
	DF	F	P		Egg contents - Maternal Oviduct	0.17	0.001
Sample Type	5	0.92	0.471		Egg contents - Maternal Cloaca	0.2	0.001
Residuals	102				Egg contents - Maternal Intestine	0.33	0.001
					Eggshell - Maternal Oviduct	0.07	0.003
maternal ID	9	0.99	0.456		Eggshell - Maternal Cloaca	0.13	0.001
Residuals	98				Eggshell - Maternal Intestine	0.25	0.001
					Hatchling tissue - Maternal Oviduct	0.05	0.006
PermANOVA (unweighted UniFrac)					Hatchling tissue - Maternal Cloaca	0.12	0.001
	DF	Rsquare	P		Hatchling tissue - Maternal Intestine	0.24	0.001
maternal ID	9	0.12	0.001
Sample Type	5	0.25	0.001
Residuals	93	0.63

## Sheet: TableS8_TableS9
Table S8. Statistical results for paired t-test of alpha diveristy (Shannon Diversity, richness, and PD) of first and last egg contents and shells.					Table S9. Statistical Results for dispersion and permANOVA of first and last egg contents and shells, controlling for maternal ID, using weighted and unweighted UniFrac distances.
Egg Contents Paired T-test					betadisper(weighted UniFrac, Egg Contents)					betadisper(weighted UniFrac, Eggshell)
	t	df	p			DF	F	P			DF	F	P
Shannon Diversity	-2.42	7	0.046		Egg Lay Order	1	0.08	0.779		Egg Lay Order	1	0.9	0.357
log10(Richness)	-2.41	7	0.047		Residuals	14				Residuals	16
log10(PD)	-2.08	7	0.077
					maternalID	7	3.6265e+29	< 0.001		maternalID	8	1.417e+30	< 0.001
					Residuals	8				Residuals	9
Eggshell Paired T-test					PermANOVA (weighted UniFrac, Egg Contents)					PermANOVA (weighted UniFrac, Eggshell)
	t	df	p			DF	Rsquare	P			DF	Rsquare	P
Shannon Diversity	-2.78	8	0.024		maternal ID	7	0.56	0.015		maternal ID	8	0.65	0.001
log(Richness)	-2.94	8	0.019		Egg Lay Order	1	0.08	0.135		Egg Lay Order	1	0.12	0.009
PD	-3.72	8	0.006		Residuals	7	0.36			Residuals	8	0.23
					betadisper(Unweighted UniFrac, Egg Contents)					betadisper(Unweighted UniFrac, Eggshell)
						DF	F	P			DF	F	P
					Egg Lay Order	1	0.29	0.606		Egg Lay Order	1	0.35	0.565
					Residuals	14				Residuals	16
					maternalID	7	2.2751e+30	< 0.001		maternalID	8	1.83e+30	< 0.001
					Residuals	8				Residuals	9
					PermANOVA (Unweighted UniFrac, Egg Contents)					PermANOVA (Unweighted UniFrac, Eggshell)
						DF	Rsquare	P			DF	Rsquare	P
					maternal ID	7	0.59	0.001		maternal ID	8	0.58	0.006
					Egg Lay Order	1	0.07	0.14		Egg Lay Order	1	0.08	0.039
					Residuals	7	0.35			Residuals	8	0.34
