# Supplementary material for: The reproductive microbiome and maternal transmission of microbiota via eggs in Sceloporus virgatus
Source: FEMS Microbiol Ecol. 2024 Feb 2;100(3):fiae011. doi: 10.1093/femsec/fiae011 (PMC10873522; doi:10.1093/femsec/fiae011)
Supplement: fiae011_Supplemental_Files [file fiae011_supplemental_files.zip › Supplementary_File2.xlsx]

## Sheet: Supplementary_File2
Sample ID	Sample Type	Maternal cloaca	Maternal oviduct	Maternal intestine	Unknown
MT137	egg contents	0.0310153	0.585953	0.00431154	0.37872
MT141	egg contents	0.9128	0.0278	0.0048	0.0546
MT145	egg contents	0.7725	0.0328	0.0053	0.1894
MT147	egg contents	0.4375	0.0608	0.0036	0.4981
MT149	egg contents	0.0654	0.8327	0.0046	0.0973
MT151	egg contents	0.0242	0.116	0.0029	0.8569
MT153	egg contents	0.9646	0.0225	0.0069	0.006
MT155	egg contents	0.4134	0.4042	0.0048	0.1776
MT157	egg contents	0.136728	0.0146605	0.0217593	0.826852
MT159	egg contents	0.592	0.0096	0.0173	0.3811
MT161	egg contents	0.0455	0.9067	0.0026	0.0452
MT163	egg contents	0.0222	0.9356	0.0016	0.0406
MT165	egg contents	0.5527	0.033	0.0063	0.408
MT167	egg contents	0.5107	0.0659	0.0046	0.4188
MT169	egg contents	0.2769	0.6023	0.0033	0.1175
MT171	egg contents	0.2626	0.4653	0.0049	0.2672
MT173	egg contents	0.0500975	0.887914	0.00643274	0.0555556
MT175	egg contents	0.1213	0.4065	0.0053	0.4669
MT230	hatchling intestine	0.7705	0.0579	0.0321	0.1395
MT236	hatchling intestine	0.9525	0.0346	0.0078	0.0051
MT240	hatchling intestine	0.32968	0.0332192	0.0826484	0.554452
MT247	hatchling intestine	0.9137	0.072	0.0052	0.0091
MT300	hatchling intestine	0.2852	0.022	0.0239	0.6689
MT308	hatchling intestine	0.9701	0.0146	0.0143	0.001
MT312	hatchling intestine	0.2601	0.7334	0.0064	0.0001
MT314	hatchling intestine	0.8454	0.0888	0.0171	0.0487
MT320	hatchling intestine	0.1153	0.5568	0.0038	0.3241
MT352	hatchling intestine	0.0149	0.9364	0.002	0.0467
MT362	hatchling intestine	0.9687	0.0232	0.006	0.0021
MT388	hatchling intestine	0.9661	0.0281	0.0048	0.001
MT397	hatchling intestine	0.907	0.0319	0.0403	0.0208
MT399	hatchling intestine	0.6851	0.0263	0.0093	0.2793
MT406	hatchling intestine	0.3997	0.5903	0.005	0.005
MT444	hatchling intestine	0.806	0.0238	0.0036	0.1666
MT455	hatchling intestine	0.9703	0.0076	0.022	0.0001
MT466	hatchling intestine	0.9551	0.0107	0.0161	0.0181
MT474	hatchling intestine	0.3557	0.2049	0.0073	0.4321
MT476	hatchling intestine	0.0742	0.652	0.0031	0.2707
MT487	hatchling intestine	0.3748	0.5188	0.0119	0.0945
MT490	hatchling intestine	0.9652	0.0268	0.008	0
MT516	hatchling intestine	0.9	0.0633	0.0156	0.0211
MT138	eggshell	0.4359	0.0085	0.0144	0.5412
MT140	eggshell	0.46	0.0262	0.0172	0.4966
MT142	eggshell	0.9485	0.0294	0.0061	0.016
MT144	eggshell	0.907	0.0264	0.0091	0.0575
MT146	eggshell	0.9659	0.0239	0.0049	0.0053
MT150	eggshell	0.2833	0.7107	0.006	0
MT152	eggshell	0.0233	0.9724	0.0012	0.0031
MT154	eggshell	0.9684	0.0205	0.006	0.0051
MT156	eggshell	0.9571	0.0346	0.0062	0.0021
MT158	eggshell	0.9034	0.0176	0.0123	0.0667
MT160	eggshell	0.8269	0.0441	0.0422	0.0868
MT162	eggshell	0.2771	0.7067	0.0034	0.0128
MT164	eggshell	0.0292	0.7424	0.0014	0.227
MT166	eggshell	0.4746	0.0252	0.0052	0.495
MT168	eggshell	0.7248	0.0302	0.0053	0.2397
MT170	eggshell	0.8677	0.1202	0.0045	0.0076
MT172	eggshell	0.8174	0.0642	0.0089	0.1095
MT174	eggshell	0.0492	0.5032	0.0027	0.4449
MT176	eggshell	0.1744	0.7492	0.0044	0.072

## Sheet: READ ME
Supplementay file 2 contains raw output data from the Sourcetracker analysis. Sample ID indicates individual offspring samples. Numbers in each column (C-F) indicate the percent of ASVs in each sample sourced to each maternal tissue (or unknown source), specified in column headers.
